# Supplementary material for: Unveiling Visual Acuity in 58,712 Four-Year-Olds: Standardized Assessment Defined Normative Visual Acuity Threshold
Source: Vision (Basel). 2024 Jun 19;8(2):39. doi: 10.3390/vision8020039 (PMC11209505; doi:10.3390/vision8020039)
Supplement: Supplementary file 1 [file vision-08-00039-s001.zip]

Archive with 1 entries (1 files):
- vision-3010604-supplementary.pdf
